# Supplementary material for: Predicting the current and future distributions of Pennisetum alopecuroides (L.) in China under climate change based on the MaxEnt model
Source: PLoS One. 2023 Apr 4;18(4):e0281254. doi: 10.1371/journal.pone.0281254 (PMC10072476; doi:10.1371/journal.pone.0281254)
Supplement: S1 Appendix — (CSV) [file pone.0281254.s001.csv]

SPECISE	LONG	LAT	bio1	bio2	bio3	bio4	bio5	bio6	bio7	bio8	bio9	bio10	bio11	bio12	bio13	bio14	bio15	bio16	bio17	bio18	bio19
Pennisetum alopecuroides (L. ) Spreng.	118.8	32.5	15.24166667	8.55	25.44642857	952.9257181	31.6	-2	33.6	26.71666667	3.266666667	26.71666667	3.266666667	950	209	30	66.3517788	456	101	456	101
Pennisetum alopecuroides (L. ) Spreng.	107.5	25.8	15.47083333	7.791666667	30.31776913	672.9800022	27.6	1.9	25.7	21.85	6.516666667	23.11666667	6.516666667	1328	226	27	67.7873292	648	91	590	91
Pennisetum alopecuroides (L. ) Spreng.	119.7	30.2	16.3625	8.008333333	24.64102564	891.0772974	32.8	0.3	32.5	24.56666667	12.2	27.1	5.15	1393	233	45	51.35895153	553	152	527	197
Pennisetum alopecuroides (L. ) Spreng.	112.9	28.2	17.775	7.583333333	23.04964539	928.0980062	34.4	1.5	32.9	22.18333333	8.283333333	28.75	5.85	1398	209	45	48.7198796	599	177	441	195
Pennisetum alopecuroides (L. ) Spreng.	110.3	20	24.26666667	6.583333333	36.37200737	423.5259643	32.8	14.7	18.1	28.18333333	18.46666667	28.73333333	18.46666667	1576	263	25	63.53469432	679	102	625	102
Pennisetum alopecuroides (L. ) Spreng.	113.4	23.1	22.44166667	8.1	34.61538462	568.0942357	32.9	9.5	23.4	27.68333333	16.71666667	28.61666667	14.91666667	1724	284	30	68.09282128	797	113	767	136
Pennisetum alopecuroides (L. ) Spreng.	103.7	36.1	9.729166667	13.525	32.12589074	1025.321365	29.1	-13	42.1	20.15	-3.833333333	21.58333333	-3.833333333	337	83	2	96.59645616	201	7	183	7
Pennisetum alopecuroides (L. ) Spreng.	108.4	31.2	17.84583333	8.191666667	26.77015251	802.1149836	33.8	3.2	30.6	25.41666667	7.6	27.56666667	7.6	1163	192	12	69.09788932	510	45	504	45
Pennisetum alopecuroides (L. ) Spreng.	109.7	19.6	24.25	8.233333333	43.56261023	398.0006852	33	14.1	18.9	27.81666667	18.8	28.4	18.8	1248	217	20	68.80331323	566	73	497	73
Pennisetum alopecuroides (L. ) Spreng.	111.9	30.5	16.90833333	8.283333333	26.13038906	872.8553804	32.4	0.7	31.7	27.43333333	5.816666667	27.43333333	5.816666667	1091	176	25	57.13839933	472	89	472	89
Pennisetum alopecuroides (L. ) Spreng.	118.9	32	15.6	8.783333333	26.14087302	937.5136363	32	-1.6	33.6	26.9	6.083333333	26.9	3.8	1020	182	32	55.53140575	453	116	453	117
Pennisetum alopecuroides (L. ) Spreng.	117.7	24.5	21.22083333	6.275	28.26576577	594.7667929	31.9	9.7	22.2	26.4	15.8	28.1	13.76666667	1471	265	27	62.54894999	639	111	520	146
Pennisetum alopecuroides (L. ) Spreng.	119.6	29	17.79583333	8.391666667	25.90020576	858.702664	34.2	1.8	32.4	21.65	9.133333333	28.08333333	6.933333333	1434	243	43	53.27581935	631	164	450	203
Pennisetum alopecuroides (L. ) Spreng.	109.7	28.3	16.975	8.383333333	27.3072747	831.4130906	32.5	1.8	30.7	24.8	6.35	26.93333333	6.35	1330	215	34	56.535754	571	114	516	114
Pennisetum alopecuroides (L. ) Spreng.	117.6	24.6	21.11666667	6.65	29.16666667	596.753845	32.1	9.3	22.8	26.38333333	15.55	27.98333333	13.56666667	1516	279	27	63.01555706	662	114	522	148
Pennisetum alopecuroides (L. ) Spreng.	123.6	41.9	8.204166667	11.39166667	24.28926795	1318.172734	29.5	-17.4	46.9	23.63333333	-9.05	23.63333333	-9.05	708	183	6	102.3731875	440	22	440	22
Pennisetum alopecuroides (L. ) Spreng.	113.3	23.1	22.37916667	8.075	34.50854701	571.6024458	32.9	9.5	23.4	27.65	16.68333333	28.6	14.85	1709	284	31	68.18101341	792	113	764	134
Pennisetum alopecuroides (L. ) Spreng.	113	22.5	22.575	7.016666667	32.33486943	545.5418491	32.4	10.7	21.7	28.46666667	15.36666667	28.46666667	15.36666667	1403	290	22	80.96908901	759	81	759	81
Pennisetum alopecuroides (L. ) Spreng.	122.4	43.6	6.204166667	12.74166667	25.68884409	1390.813134	29.1	-20.5	49.6	22.41666667	-11.88333333	22.41666667	-11.88333333	404	120	2	115.8196568	278	8	278	8
Pennisetum alopecuroides (L. ) Spreng.	113	28	17.8125	7.808333333	23.80589431	910.4023212	34.4	1.6	32.8	22.18333333	8.5	28.61666667	6.166666667	1447	207	46	46.78757297	604	182	460	198
Pennisetum alopecuroides (L. ) Spreng.	119.2	31.6	15.67083333	8.291666667	24.9748996	934.1049638	32.1	-1.1	33.2	26.96666667	6.316666667	26.96666667	3.966666667	1116	178	35	51.2142473	472	131	472	135
Pennisetum alopecuroides (L. ) Spreng.	120.7	31.2	15.675	7.583333333	24.62121212	875.3817349	31.3	0.5	30.8	26.25	12.06666667	26.25	4.933333333	1024	169	33	54.65451521	447	119	447	146
Pennisetum alopecuroides (L. ) Spreng.	113.4	23.2	22.07083333	8.141666667	34.64539007	570.6792537	32.6	9.1	23.5	27.35	16.3	28.28333333	14.51666667	1781	296	30	68.36988581	827	114	783	141
Pennisetum alopecuroides (L. ) Spreng.	106.5	29.6	18.76666667	6.616666667	23.54685647	761.7096003	33.7	5.6	28.1	25.76666667	9.116666667	28.06666667	9.116666667	1086	172	19	64.09272747	472	63	452	63
Pennisetum alopecuroides (L. ) Spreng.	116	40.4	9.120833333	12.175	28.44626168	1175.931852	29.2	-13.6	42.8	22.85	-6.133333333	22.85	-6.133333333	480	170	3	135.0294581	362	11	362	11
Pennisetum alopecuroides (L. ) Spreng.	116.2	40	11.28333333	11.46666667	27.96747967	1127.064436	30.6	-10.4	41	24.5	-3.3	24.5	-3.3	654	237	4	147.5615616	515	13	515	13
Pennisetum alopecuroides (L. ) Spreng.	118.5	27.7	17.87083333	9.058333333	30.39709172	761.3876636	32.3	2.5	29.8	21.53333333	9.9	26.71666667	8.05	1868	342	50	63.963783	899	175	627	243
Pennisetum alopecuroides (L. ) Spreng.	119.3	41.6	7.370833333	12.89166667	28.20933625	1245.886793	28.4	-17.3	45.7	21.9	-8.783333333	21.9	-8.783333333	485	147	2	120.8000461	342	7	342	7
Pennisetum alopecuroides (L. ) Spreng.	101.7	26.5	19.34166667	12.36666667	47.74774775	488.2335196	30.2	4.3	25.9	24.43333333	12.78333333	24.43333333	12.78333333	880	193	6	100.1934642	530	21	530	21
Pennisetum alopecuroides (L. ) Spreng.	122.2	43.6	6.183333333	12.78333333	25.87719298	1389.994005	29	-20.4	49.4	22.38333333	-11.85	22.38333333	-11.85	397	119	2	116.7937334	275	8	275	8
Pennisetum alopecuroides (L. ) Spreng.	119.7	26.1	19.425	6.266666667	25.68306011	676.2614476	31.6	7.2	24.4	21.4	13.9	27.5	11	1356	209	39	51.26081065	504	127	458	262
Pennisetum alopecuroides (L. ) Spreng.	114.4	38.1	13.22083333	11.70833333	29.05293631	1086.571878	32.1	-8.2	40.3	26	-0.883333333	26	-0.883333333	513	153	3	118.1023336	346	14	346	14
Pennisetum alopecuroides (L. ) Spreng.	115.9	28.8	17.6625	7.725	24.44620253	874.0114546	33.6	2	31.6	21.4	6.683333333	28.11666667	6.683333333	741	103	27	43.03010232	289	91	250	91
Pennisetum alopecuroides (L. ) Spreng.	120.2	30.3	16.7125	7.958333333	24.63880289	889.0140734	33.1	0.8	32.3	24.8	12.78333333	27.43333333	5.583333333	1350	201	45	46.13433758	503	158	485	195
Pennisetum alopecuroides (L. ) Spreng.	102.7	25.1	14.775	10.45	46.44444444	447.7595743	23.8	1.3	22.5	19.53333333	8.7	19.53333333	8.7	1001	214	12	93.19644052	593	39	593	39
Pennisetum alopecuroides (L. ) Spreng.	117.2	36.2	13.9875	10.84166667	28.38132635	1057.351161	32.2	-6	38.2	26.5	0.216666667	26.5	0.216666667	697	214	7	113.2175508	460	25	460	25
Pennisetum alopecuroides (L. ) Spreng.	118.8	32.1	15.525	8.716666667	25.94246032	938.2708952	31.9	-1.7	33.6	26.81666667	5.966666667	26.81666667	3.666666667	991	179	32	55.26516065	438	113	438	114
Pennisetum alopecuroides (L. ) Spreng.	116.4	40.2	12.025	11.63333333	28.16787732	1135.728641	31.4	-9.9	41.3	25.33333333	-2.7	25.33333333	-2.7	586	200	3	143.0834017	453	11	453	11
Pennisetum alopecuroides (L. ) Spreng.	118.9	42.3	7.383333333	12.88333333	28.00724638	1260.43523	29.2	-16.8	46	22.23333333	-8.8	22.23333333	-8.8	362	102	1	115.2734691	248	6	248	6
Pennisetum alopecuroides (L. ) Spreng.	113.1	28.2	17.66666667	8	24.31610942	897.406195	34.3	1.4	32.9	22	8.45	28.38333333	6.216666667	1398	211	45	49.16466925	604	179	426	199
Pennisetum alopecuroides (L. ) Spreng.	106.4	29.8	18.27083333	6.591666667	23.54166667	759.0318544	33.1	5.1	28	25.31666667	8.633333333	27.51666667	8.633333333	1083	165	19	64.52093832	467	62	455	62
Pennisetum alopecuroides (L. ) Spreng.	114.3	30.5	17.24583333	8.075	24.46969697	927.9093273	33.5	0.5	33	26.06666667	7.666666667	28.43333333	5.466666667	1249	228	30	60.09146112	571	120	505	123
Pennisetum alopecuroides (L. ) Spreng.	119.2	26.1	20.4	7.25	28.43137255	674.5065536	33.4	7.9	25.5	28.31666667	18.26666667	28.41666667	12.16666667	1370	213	38	53.27290777	528	123	484	170
Pennisetum alopecuroides (L. ) Spreng.	120.4	36.3	12.42083333	7.475	21.98529412	989.7025686	28.8	-5.2	34	23.93333333	-0.233333333	23.93333333	-0.233333333	718	183	10	96.57068307	427	33	427	33
Pennisetum alopecuroides (L. ) Spreng.	118.3	26.6	19.55	8.5	30.90909091	686.5493427	33.3	5.8	27.5	22.7	12.55	27.61666667	10.78333333	1644	277	40	59.9243764	751	144	559	196
Pennisetum alopecuroides (L. ) Spreng.	118.2	34.3	14.50416667	9.508333333	26.93578848	1000.214655	31.3	-4	35.3	26.51666667	1.7	26.51666667	1.7	719	180	15	96.46426628	452	54	452	54
Pennisetum alopecuroides (L. ) Spreng.	103.9	36	8.733333333	12.65	31.54613466	985.3179767	27.4	-12.7	40.1	18.86666667	-4.283333333	20.15	-4.283333333	348	82	2	93.65331645	200	7	188	7
Pennisetum alopecuroides (L. ) Spreng.	103.8	36.1	9.020833333	12.975	31.72371638	1002.080695	28	-12.9	40.9	19.3	-4.216666667	20.65	-4.216666667	337	81	2	94.80177064	197	7	183	7
Pennisetum alopecuroides (L. ) Spreng.	116.4	39.9	12.08333333	11.13333333	27.6261373	1116.704432	31	-9.3	40.3	25.16666667	-2.366666667	25.16666667	-2.366666667	610	195	3	137.842384	462	12	462	12
Pennisetum alopecuroides (L. ) Spreng.	116.3	39.4	12.39583333	10.84166667	26.96932007	1127.068721	31.2	-9	40.2	25.58333333	-2.166666667	25.58333333	-2.166666667	572	222	1	153.1098371	462	9	462	9
Pennisetum alopecuroides (L. ) Spreng.	117	25.1	20.32916667	8.825	34.60784314	593.8413407	32.4	6.9	25.5	23.21666667	14.03333333	27.11666667	12.63333333	1694	296	35	63.56584275	782	132	619	190
Pennisetum alopecuroides (L. ) Spreng.	116.4	40.2	12.025	11.63333333	28.16787732	1135.728641	31.4	-9.9	41.3	25.33333333	-2.7	25.33333333	-2.7	586	200	3	143.0834017	453	11	453	11
Pennisetum alopecuroides (L. ) Spreng.	116.3	39.9	12.18333333	11.11666667	27.65339967	1114.267663	31.2	-9	40.2	25.26666667	-2.216666667	25.26666667	-2.216666667	615	207	3	139.4172688	469	12	469	12
Pennisetum alopecuroides (L. ) Spreng.	121.6	38.9	10.91666667	7.333333333	21.01241643	1038.651515	27.3	-7.6	34.9	22.81666667	-2.466666667	22.81666667	-2.466666667	626	172	7	104.3431288	395	28	395	28
Pennisetum alopecuroides (L. ) Spreng.	115	35.2	14.30833333	11.01666667	28.46683893	1043.867009	32.8	-5.9	38.7	26.81666667	0.883333333	26.81666667	0.883333333	617	184	9	106.2788983	383	30	383	30
Pennisetum alopecuroides (L. ) Spreng.	108.3	22.8	22.49166667	7.45	32.96460177	583.8696669	32.7	10.1	22.6	28.75	16.33333333	28.75	14.68333333	1355	226	30	67.64805785	650	109	650	121
Pennisetum alopecuroides (L. ) Spreng.	117.7	24.1	21.12916667	5.108333333	25.28877888	579.1665577	30.9	10.7	20.2	26.05	16.11666667	27.83333333	13.95	1249	219	24	62.68595496	543	91	440	183
Pennisetum alopecuroides (L. ) Spreng.	104.4	28.6	17.275	7.616666667	28.42039801	690.2288817	31	4.2	26.8	25.4	8.3	25.4	8.3	1113	222	15	78.98180423	589	57	589	57
Pennisetum alopecuroides (L. ) Spreng.	113.3	23	22.37083333	8.008333333	34.51867816	567.0395943	32.8	9.6	23.2	27.6	16.76666667	28.5	14.91666667	1675	274	31	68.84356146	780	112	771	132
Pennisetum alopecuroides (L. ) Spreng.	118.1	27.3	18.3125	8.841666667	30.07369615	748.4533294	32.7	3.3	29.4	21.9	14.45	26.96666667	8.633333333	1766	319	49	67.02019851	880	166	574	232
Pennisetum alopecuroides (L. ) Spreng.	116.9	25	18.36666667	8.416666667	34.07557355	577.9011135	30	5.3	24.7	21.21666667	12.26666667	24.98333333	10.86666667	1770	303	35	62.74592004	800	133	666	188
Pennisetum alopecuroides (L. ) Spreng.	115.9	40.4	9.5875	12.15833333	28.47384856	1175.19655	29.6	-13.1	42.7	23.3	-5.666666667	23.3	-5.666666667	462	167	3	136.9342086	351	11	351	11
Pennisetum alopecuroides (L. ) Spreng.	116.4	40	12.12916667	11.325	27.89408867	1119.864964	31.2	-9.4	40.6	25.25	-2.383333333	25.25	-2.383333333	599	195	3	139.334432	456	12	456	12
Pennisetum alopecuroides (L. ) Spreng.	111.7	40.8	6.4875	12.69166667	27.47113997	1242.203184	28.2	-18	46.2	19.06666667	-7.816666667	20.96666667	-9.85	394	120	2	119.4848617	266	10	264	10
Pennisetum alopecuroides (L. ) Spreng.	120.1	33.4	14.47083333	8.558333333	25.7007007	943.3269421	30.7	-2.6	33.3	25.85	2.7	25.85	2.7	966	219	30	76.65439088	511	92	511	92
Pennisetum alopecuroides (L. ) Spreng.	109.5	19.5	24.2125	8.508333333	44.54624782	395.0611288	32.9	13.8	19.1	27.68333333	18.78333333	28.35	18.78333333	1350	241	17	75.80422537	657	62	498	62
Pennisetum alopecuroides (L. ) Spreng.	114.4	27.8	17.84166667	8.533333333	26.5010352	852.9969448	34.2	2	32.2	22.01666667	9.05	28	6.983333333	1579	244	50	51.06139178	690	191	477	229
Pennisetum alopecuroides (L. ) Spreng.	108.6	40.9	7.141666667	13.2	27.84810127	1271.398359	29.7	-17.7	47.4	20.15	-9.4	22.11666667	-9.4	216	65	1	120.4182759	147	5	145	5
Pennisetum alopecuroides (L. ) Spreng.	117	35.6	14.4	11.7	30.15463918	1060.066464	33.3	-5.5	38.8	27.21666667	0.7	27.21666667	0.7	649	186	8	103.7342167	407	29	407	29
Pennisetum alopecuroides (L. ) Spreng.	115.1	24.8	19.62916667	8.591666667	31.5870098	671.7902078	32.3	5.1	27.2	23.2	16.35	27.18333333	10.81666667	1686	291	37	62.41580077	775	133	606	195
Pennisetum alopecuroides (L. ) Spreng.	118.1	24.6	21.5875	6.241666667	28.50076104	598.4416315	32.2	10.3	21.9	23.51666667	20	28.61666667	14.21666667	1191	192	27	57.73144688	491	97	397	206
Pennisetum alopecuroides (L. ) Spreng.	113.3	23.2	21.96666667	8.116666667	34.53900709	571.6019488	32.5	9	23.5	27.25	16.2	28.18333333	14.41666667	1774	296	31	68.41590644	824	114	783	139
Pennisetum alopecuroides (L. ) Spreng.	115	40.6	9.970833333	11.625	27.0979021	1196.826216	30.2	-12.7	42.9	23.93333333	-5.566666667	23.93333333	-5.566666667	387	118	2	120.2025412	268	8	268	8
Pennisetum alopecuroides (L. ) Spreng.	114.2	30.3	17.10833333	8.183333333	24.8733536	917.7463339	33.2	0.3	32.9	25.83333333	7.6	28.13333333	5.416666667	1282	229	32	57.43395454	567	127	504	133
Pennisetum alopecuroides (L. ) Spreng.	123.1	41.2	8.475	10.68333333	24.00749064	1261.143961	28.6	-15.9	44.5	23.25	-7.966666667	23.25	-7.966666667	732	194	7	103.8648707	455	25	455	25
Pennisetum alopecuroides (L. ) Spreng.	113.8	23.3	22.20416667	8.308333333	35.05625879	573.4641874	32.8	9.1	23.7	27.48333333	16.31666667	28.45	14.58333333	1856	312	28	67.60624123	855	121	800	164
Pennisetum alopecuroides (L. ) Spreng.	113.7	34.8	14.60416667	11.14166667	29.87042002	1006.184192	32.5	-4.8	37.3	25.08333333	1.65	26.7	1.65	627	147	7	86.47408591	355	28	330	28
Pennisetum alopecuroides (L. ) Spreng.	117.7	39.1	12.00416667	10.44166667	26.43459916	1122.168069	30.2	-9.3	39.5	25.06666667	-2.583333333	25.06666667	-2.583333333	581	199	4	133.8895986	430	14	430	14
Pennisetum alopecuroides (L. ) Spreng.	110.4	20	24.15	6.55	36.38888889	420.1785335	32.6	14.6	18	28.05	18.31666667	28.51666667	18.31666667	1584	267	25	64.36597999	687	102	635	102
Pennisetum alopecuroides (L. ) Spreng.	120.7	42.9	6.854166667	12.79166667	27.62778978	1293.122469	28.8	-17.5	46.3	22.01666667	-9.783333333	22.01666667	-9.783333333	399	123	1	120.9764007	283	6	283	6
Pennisetum alopecuroides (L. ) Spreng.	103	25.2	14.94166667	10.41666667	45.48762737	463.38102	24.2	1.3	22.9	19.86666667	8.683333333	19.86666667	8.683333333	996	211	12	92.04349036	585	39	585	39
Pennisetum alopecuroides (L. ) Spreng.	103.8	36	8.420833333	12.80833333	31.8615257	983.2355177	27.1	-13.1	40.2	18.53333333	-4.566666667	19.83333333	-4.566666667	359	85	2	94.34411083	208	7	194	7
Pennisetum alopecuroides (L. ) Spreng.	103.6	36.5	6.95	13.01666667	32.29942101	981.9507486	25.6	-14.7	40.3	17.16666667	-5.95	18.46666667	-5.95	332	82	2	95.99317729	196	7	182	7
Pennisetum alopecuroides (L. ) Spreng.	114.1	23.4	21.60416667	8.258333333	34.84528833	568.8004057	32.2	8.5	23.7	26.85	15.71666667	27.81666667	14.05	1953	332	30	68.61098083	911	122	845	172
Pennisetum alopecuroides (L. ) Spreng.	117.3	39.1	12.34166667	9.983333333	25.5982906	1125.501572	30.4	-8.6	39	25.43333333	-2.25	25.43333333	-2.25	553	187	4	134.1452191	411	13	411	13
Pennisetum alopecuroides (L. ) Spreng.	118.8	37.4	12.66666667	11.35	28.88040712	1076.818406	31.1	-8.2	39.3	25.33333333	-1.333333333	25.33333333	-1.333333333	594	187	7	112.4982286	386	24	386	24
Pennisetum alopecuroides (L. ) Spreng.	119	33.5	14.66666667	8.683333333	25.92039801	959.4134888	30.7	-2.8	33.5	26.26666667	2.566666667	26.26666667	2.566666667	901	243	23	88.22727903	504	78	504	78
Pennisetum alopecuroides (L. ) Spreng.	116.8	36.5	14.24166667	10.08333333	26.88888889	1055.558519	32	-5.5	37.5	26.61666667	0.466666667	26.61666667	0.466666667	602	190	6	119.0893097	411	21	411	21
Pennisetum alopecuroides (L. ) Spreng.	115	24.8	19.26666667	8.583333333	31.67281673	668.1192508	31.9	4.8	27.1	22.8	16.01666667	26.8	10.5	1716	297	38	63.0034262	792	134	624	196
Pennisetum alopecuroides (L. ) Spreng.	106.7	26.4	16.29166667	8.016666667	30.48162231	682.1784402	29	2.7	26.3	22.8	7.233333333	24.15	7.233333333	1211	222	20	72.22818491	604	66	552	66
Pennisetum alopecuroides (L. ) Spreng.	87.6	43.8	7.125	10.8	22.5	1388.346793	30.4	-17.6	48	16.28333333	-11.1	23	-11.1	229	32	7	43.41091381	88	25	77	25
Pennisetum alopecuroides (L. ) Spreng.	116.7	39.7	12.0125	10.79166667	26.84494196	1128.867343	30.7	-9.5	40.2	25.16666667	-2.616666667	25.16666667	-2.616666667	576	207	3	143.2206437	447	12	447	12
Pennisetum alopecuroides (L. ) Spreng.	103.8	30.4	16.74166667	7.05	26.60377358	714.5209245	29.8	3.3	26.5	24.41666667	7.4	25.2	7.4	1197	295	10	101.9963071	738	39	719	39
Pennisetum alopecuroides (L. ) Spreng.	119.6	25.5	20.05833333	5.116666667	22.64011799	648.8340358	31.3	8.7	22.6	21.95	18.5	27.78333333	12	1206	214	32	57.44648233	498	99	374	235
Pennisetum alopecuroides (L. ) Spreng.	117.1	25.1	18.1	8.316666667	33.94557823	575.8669354	29.7	5.2	24.5	20.9	12.05	24.71666667	10.65	1762	302	35	62.51312807	793	133	665	187
Pennisetum alopecuroides (L. ) Spreng.	116.8	39.9	11.85	11.11666667	27.38095238	1135.391402	30.7	-9.9	40.6	25.08333333	-2.9	25.08333333	-2.9	550	212	3	144.7279372	424	12	424	12
Pennisetum alopecuroides (L. ) Spreng.	126.5	44	4.470833333	12.59166667	23.98412698	1471.337453	27.9	-24.6	52.5	21.41666667	-15.03333333	21.41666667	-15.03333333	659	189	5	107.8554354	429	17	429	17
Pennisetum alopecuroides (L. ) Spreng.	117.2	39.1	12.51666667	9.8	25.25773196	1122.25085	30.5	-8.3	38.8	25.58333333	-2	25.58333333	-2	540	181	4	133.797173	401	12	401	12
Pennisetum alopecuroides (L. ) Spreng.	117.9	27.3	18.075	8.533333333	29.94152047	731.6249039	31.9	3.4	28.5	21.46666667	14.48333333	26.56666667	8.716666667	1891	345	49	65.77148554	922	173	629	241
Pennisetum alopecuroides (L. ) Spreng.	105.2	25.8	15.74166667	8.55	35.04098361	594.4509817	26.9	2.5	24.4	22.3	7.633333333	22.3	7.633333333	1308	260	19	82.09483087	690	62	690	62
Pennisetum alopecuroides (L. ) Spreng.	113.2	27.9	17.77083333	7.958333333	24.41206544	894.2326785	34.3	1.7	32.6	22.08333333	8.616666667	28.41666667	6.366666667	1499	214	46	45.98393922	617	186	475	203
Pennisetum alopecuroides (L. ) Spreng.	126.6	45.7	3.3	12.33333333	22.75522755	1555.96068	28.1	-26.1	54.2	21.3	-17.21666667	21.3	-17.21666667	568	167	4	110.435061	376	15	376	15
Pennisetum alopecuroides (L. ) Spreng.	112.5	23	22.55	7.433333333	32.17893218	572.8834563	33.2	10.1	23.1	27.9	16.68333333	28.83333333	14.98333333	1624	259	30	68.39037899	728	110	724	128
Pennisetum alopecuroides (L. ) Spreng.	104.7	31.5	16.69166667	7.366666667	26.49880096	750.5962277	30	2.2	27.8	24.71666667	6.916666667	25.58333333	6.916666667	934	240	6	105.8632025	601	23	562	23
Pennisetum alopecuroides (L. ) Spreng.	117.2	40.6	9.620833333	12.50833333	28.75478927	1184.370677	29.6	-13.9	43.5	23.38333333	-5.833333333	23.38333333	-5.833333333	536	186	2	135.6493168	403	9	403	9
Pennisetum alopecuroides (L. ) Spreng.	115.4	38.8	12.70416667	12.55833333	29.54901961	1162.795336	32.8	-9.7	42.5	26.3	-2.433333333	26.3	-2.433333333	461	154	2	138.2685037	361	10	361	10
Pennisetum alopecuroides (L. ) Spreng.	118.1	27.4	18.34583333	8.875	29.98310811	754.8553695	32.8	3.2	29.6	21.93333333	14.46666667	27.06666667	8.583333333	1773	321	50	67.30807395	886	166	575	236
Pennisetum alopecuroides (L. ) Spreng.	117	39.2	12.4875	10.05833333	25.72463768	1122.817327	30.6	-8.5	39.1	25.56666667	-2.05	25.56666667	-2.05	517	182	3	138.692187	392	12	392	12
Pennisetum alopecuroides (L. ) Spreng.	118.1	27.2	18.20833333	8.7	30.41958042	727.4576943	32.2	3.6	28.6	21.65	10.56666667	26.65	8.833333333	1805	325	48	65.25616284	880	165	599	229
Pennisetum alopecuroides (L. ) Spreng.	111.9	34.7	12.67916667	11.89166667	30.72782084	1001.098166	30.9	-7.8	38.7	23.11666667	-0.233333333	24.73333333	-0.233333333	602	137	8	80.45506233	320	27	304	27
Pennisetum alopecuroides (L. ) Spreng.	114.5	38	13.27916667	11.575	28.9375	1085.751642	32	-8	40	26.03333333	-0.816666667	26.03333333	-0.816666667	516	153	3	118.0207823	348	14	348	14
Pennisetum alopecuroides (L. ) Spreng.	107.5	26.3	15.9	7.983333333	29.90012484	701.4562774	28.9	2.2	26.7	22.55	6.65	23.98333333	6.65	1244	215	26	66.07455663	594	84	532	84
Pennisetum alopecuroides (L. ) Spreng.	117	36.6	14.0625	9.975	26.6	1058.199854	31.8	-5.7	37.5	26.41666667	0.233333333	26.41666667	0.233333333	628	194	6	118.8554954	429	23	429	23
Pennisetum alopecuroides (L. ) Spreng.	108.1	34.3	14.375	10.08333333	27.47502271	983.1570207	32.6	-4.1	36.7	24.56666667	1.933333333	26.4	1.933333333	613	110	5	78.73140493	322	18	277	18
Pennisetum alopecuroides (L. ) Spreng.	116	39.5	12.52083333	11.375	27.74390244	1132.006381	31.8	-9.2	41	25.78333333	-2.15	25.78333333	-2.15	618	249	2	154.2981403	502	11	502	11
Pennisetum alopecuroides (L. ) Spreng.	110.4	21.3	23.4875	6.058333333	31.39032815	498.666973	32.3	13	19.3	28.81666667	16.85	28.81666667	16.85	1468	288	22	75.81282322	702	84	702	84
Pennisetum alopecuroides (L. ) Spreng.	115.7	37.7	13.13333333	11.15	27.26161369	1135.07976	32.2	-8.7	40.9	26.51666667	-1.533333333	26.51666667	-1.533333333	464	145	4	126.9055384	335	15	335	15
Pennisetum alopecuroides (L. ) Spreng.	118.6	39.2	11.23333333	10.91666667	27.15588723	1116.228091	29.6	-10.6	40.2	24.21666667	-3.3	24.21666667	-3.3	613	205	4	129.5304282	444	15	444	15
Pennisetum alopecuroides (L. ) Spreng.	117.6	26.3	18.5625	8.958333333	32.45772947	671.8161444	32.2	4.6	27.6	21.91666667	11.5	26.33333333	9.816666667	1709	295	42	61.27294243	794	153	572	206
Pennisetum alopecuroides (L. ) Spreng.	120.7	37.8	11.5625	8.425	24.63450292	994.4119436	27.9	-6.3	34.2	22.96666667	-1.05	23.08333333	-1.05	552	156	6	105.5025046	345	22	340	22
Pennisetum alopecuroides (L. ) Spreng.	119.5	32.2	15.525	7.766666667	23.32332332	971.1087852	32.3	-1	33.3	27.21666667	3.65	27.21666667	3.65	1031	189	31	59.14775793	475	114	475	114
Pennisetum alopecuroides (L. ) Spreng.	115.8	24.8	19.42083333	8.725	32.67790262	644.7813524	31.8	5.1	26.7	22.85	12.53333333	26.65	10.9	1672	279	35	60.62659428	754	134	595	193
Pennisetum alopecuroides (L. ) Spreng.	120.1	30.3	16.73333333	7.95	24.53703704	890.9987586	33.2	0.8	32.4	24.83333333	12.78333333	27.48333333	5.583333333	1360	209	45	47.6564657	513	155	497	196
Pennisetum alopecuroides (L. ) Spreng.	116.2	34	14.99166667	10.33333333	28.54511971	995.035023	32.2	-4	36.2	26.98333333	2.233333333	26.98333333	2.233333333	766	210	16	91.16028408	434	54	434	54
Pennisetum alopecuroides (L. ) Spreng.	108.6	22.6	22.13333333	7.3	32.44444444	580.0796706	32.2	9.7	22.5	28.35	16.06666667	28.35	14.36666667	1510	258	31	71.5655771	757	110	757	127
Pennisetum alopecuroides (L. ) Spreng.	116.3	40.1	12.1625	11.49166667	28.02845528	1128.04764	31.4	-9.6	41	25.38333333	-2.45	25.38333333	-2.45	615	208	3	144.4911854	478	11	478	11
Pennisetum alopecuroides (L. ) Spreng.	116.2	39.8	12.22083333	11.20833333	27.74339934	1118.451564	31.3	-9.1	40.4	25.33333333	-2.25	25.33333333	-2.25	607	250	3	150.0091721	475	12	475	12
Pennisetum alopecuroides (L. ) Spreng.	120.6	28	18.475	7	25	772.2443678	32.5	4.5	28	27.63333333	11.43333333	27.8	8.983333333	1714	257	43	54.57631621	702	152	656	181
Pennisetum alopecuroides (L. ) Spreng.	116.5	39.9	12.00416667	11.125	27.60545906	1121.49952	30.8	-9.5	40.3	25.1	-2.55	25.1	-2.55	600	190	3	137.5632086	454	11	454	11
Pennisetum alopecuroides (L. ) Spreng.	118.4	35.1	13.78333333	9.966666667	27.76230269	1012.452767	30.7	-5.2	35.9	25.81666667	0.733333333	25.81666667	0.733333333	854	258	11	106.8887314	538	39	538	39
Pennisetum alopecuroides (L. ) Spreng.	123.3	41.7	8.716666667	10.98333333	24.03355215	1290.715681	29.4	-16.3	45.7	23.8	-8.133333333	23.8	-8.133333333	695	181	6	103.0790403	432	22	432	22
Pennisetum alopecuroides (L. ) Spreng.	110.3	38.6	7.783333333	13.58333333	29.85347985	1167.945619	28.9	-16.6	45.5	19.6	-7.633333333	21.36666667	-7.633333333	444	116	3	105.0867735	284	11	265	11
Pennisetum alopecuroides (L. ) Spreng.	113	28.1	17.6625	7.725	23.55182927	912.8504931	34.2	1.4	32.8	22.05	8.333333333	28.48333333	5.966666667	1431	209	46	47.76479256	606	181	453	198
Pennisetum alopecuroides (L. ) Spreng.	102.8	25.1	14.175	10.36666667	46.07407407	451.8069781	23.2	0.7	22.5	19.01666667	8.066666667	19.01666667	8.066666667	1021	220	13	93.00144675	604	40	604	40
Pennisetum alopecuroides (L. ) Spreng.	118.2	26.2	19.65833333	8.366666667	31.45363409	661.6983429	33	6.4	26.6	22.66666667	13	27.4	11.2	1568	261	37	58.4812735	697	136	549	184
Pennisetum alopecuroides (L. ) Spreng.	125.2	46.6	3.458333333	12.01666667	22.67295597	1533.376893	27.8	-25.2	53	21.28333333	-16.68333333	21.28333333	-16.68333333	439	140	2	121.3050407	302	7	302	7
Pennisetum alopecuroides (L. ) Spreng.	113.8	34.8	14.6625	11.175	29.72074468	1011.189949	32.8	-4.8	37.6	25.16666667	1.65	26.83333333	1.65	628	154	8	89.95602042	364	29	339	29
Pennisetum alopecuroides (L. ) Spreng.	103.7	30.6	16.74583333	7.291666667	27.10656753	719.3635392	29.9	3	26.9	24.45	7.333333333	25.23333333	7.333333333	1191	293	10	101.1351909	733	39	708	39
Pennisetum alopecuroides (L. ) Spreng.	114.3	30.3	17.05416667	8.158333333	24.79736575	919.7046421	33.2	0.3	32.9	25.78333333	7.55	28.11666667	5.366666667	1302	235	33	58.14027416	580	129	512	135
Pennisetum alopecuroides (L. ) Spreng.	115.7	24.9	19.75833333	8.7	31.75182482	666.7793465	32.5	5.1	27.4	23.31666667	16.48333333	27.23333333	10.95	1645	276	36	60.74968526	749	137	577	194
Pennisetum alopecuroides (L. ) Spreng.	121	31.4	15.45	7.333333333	23.65591398	881.9992785	31.1	0.1	31	26.11666667	11.75	26.11666667	4.533333333	1079	179	43	52.65631406	463	136	463	151
Pennisetum alopecuroides (L. ) Spreng.	125.3	43.9	4.991666667	11.4	22.8	1439.537226	27.9	-22.1	50	21.73333333	-13.88333333	21.73333333	-13.88333333	618	183	5	113.0360324	416	15	416	15
Pennisetum alopecuroides (L. ) Spreng.	109.8	39.6	6.804166667	11.875	27.11187215	1173.372099	27.8	-16	43.8	18.8	-8.483333333	20.63333333	-8.483333333	381	112	2	115.1311235	254	8	245	8
Pennisetum alopecuroides (L. ) Spreng.	112.2	30.3	16.63333333	8.116666667	25.76719577	875.0930686	32.1	0.6	31.5	24.98333333	5.566666667	27.21666667	5.566666667	1110	160	27	52.90272633	468	100	444	100
Pennisetum alopecuroides (L. ) Spreng.	118.7	32.1	15.65833333	8.75	26.04166667	941.6446766	32	-1.6	33.6	26.98333333	6.016666667	26.98333333	3.733333333	995	185	31	56.45893167	444	113	444	113
Pennisetum alopecuroides (L. ) Spreng.	111	40.6	6.1	13.28333333	27.16428085	1321.091147	28.9	-20	48.9	19.2	-11.5	21.2	-11.5	352	102	4	113.3312018	231	13	227	13
Pennisetum alopecuroides (L. ) Spreng.	116.7	38	13.25416667	10.375	26.33248731	1107.732037	31.7	-7.7	39.4	26.21666667	-1.05	26.21666667	-1.05	527	172	4	129.3363675	384	15	384	15
Pennisetum alopecuroides (L. ) Spreng.	109.4	24.3	20.93333333	8.033333333	30.77905492	686.5107207	33.2	7.1	26.1	27.31666667	13.8	28.58333333	11.93333333	1403	228	33	65.53185084	653	126	633	132
Pennisetum alopecuroides (L. ) Spreng.	123.4	41.9	8.604166667	11.14166667	24.06407487	1305.255911	29.6	-16.7	46.3	23.85	-8.466666667	23.85	-8.466666667	679	176	6	102.2969878	421	22	421	22
Pennisetum alopecuroides (L. ) Spreng.	126.7	45.7	3.333333333	12.36666667	22.90123457	1548.49536	28	-26	54	21.21666667	-17.11666667	21.21666667	-17.11666667	568	166	4	109.5904327	373	16	373	16
Pennisetum alopecuroides (L. ) Spreng.	121.7	42.1	8	11.73333333	25.67469001	1291.102418	29.1	-16.6	45.7	23.16666667	-8.666666667	23.16666667	-8.666666667	522	148	3	111.6067687	346	10	346	10
Pennisetum alopecuroides (L. ) Spreng.	106.1	30.8	17.7	6.75	23.93617021	766.7315519	32.2	4	28.2	26.26666667	7.9	27	7.9	1041	174	16	70.03577204	486	51	450	51
Pennisetum alopecuroides (L. ) Spreng.	113.6	23.2	22.29166667	8.2	34.89361702	568.7579503	32.8	9.3	23.5	27.55	16.5	28.48333333	14.75	1798	292	29	67.76970111	829	117	791	150
Pennisetum alopecuroides (L. ) Spreng.	107.5	29.2	11.7	6.45	24.06716418	735.5115721	25.4	-1.4	26.8	18.61666667	2.266666667	20.5	2.266666667	1330	188	26	59.67653417	558	83	535	83
Pennisetum alopecuroides (L. ) Spreng.	113.7	23.2	22.3375	8.175	34.78723404	566.8458384	32.8	9.3	23.5	27.58333333	16.55	28.51666667	14.81666667	1801	292	28	67.67925497	827	117	794	153
Pennisetum alopecuroides (L. ) Spreng.	99	24.3	17.45416667	11.84166667	49.75490196	429.5476391	26.5	2.7	23.8	21.83333333	11.53333333	21.83333333	11.53333333	1334	286	14	89.51712964	769	52	769	52
Pennisetum alopecuroides (L. ) Spreng.	125.4	43.8	4.941666667	11.56666667	22.90429043	1444.193442	28	-22.5	50.5	21.7	-14.03333333	21.7	-14.03333333	633	184	5	111.7917324	424	15	424	15
Pennisetum alopecuroides (L. ) Spreng.	104.1	30.5	16.35	6.983333333	26.35220126	717.9832867	29.3	2.8	26.5	24.08333333	6.966666667	24.8	6.966666667	999	249	7	103.5064253	620	29	606	29
Pennisetum alopecuroides (L. ) Spreng.	123.4	41.8	8.645833333	11.025	23.9673913	1297.547439	29.5	-16.5	46	23.8	-8.333333333	23.8	-8.333333333	693	179	6	102.2595093	429	22	429	22
Pennisetum alopecuroides (L. ) Spreng.	106.7	30.1	14.1	6.4	23.44322344	738.6012579	28.3	1	27.3	22.58333333	4.7	23.06666667	4.7	1220	186	20	64.01668444	515	67	507	67
Pennisetum alopecuroides (L. ) Spreng.	118.2	40.8	8.329166667	12.45833333	28.12264861	1207.332632	28.5	-15.8	44.3	22.33333333	-7.466666667	22.33333333	-7.466666667	583	181	3	124.8405502	420	10	420	10
Pennisetum alopecuroides (L. ) Spreng.	117.1	25.2	20.15	8.766666667	34.37908497	596.8744348	32.3	6.8	25.5	23.05	13.85	26.98333333	12.41666667	1683	294	35	63.17388951	775	133	614	189
Pennisetum alopecuroides (L. ) Spreng.	111.6	37.1	9.679166667	12.90833333	31.33090615	1046.403925	29.1	-12.1	41.2	20.36666667	-4.016666667	22.03333333	-4.016666667	505	125	4	98.18130328	309	15	291	15
Pennisetum alopecuroides (L. ) Spreng.	102.9	24.9	14.53333333	10.3	45.77777778	452.5349476	23.6	1.1	22.5	19.36666667	8.416666667	19.36666667	8.416666667	1036	220	13	91.64941122	608	42	608	42
